# Supplementary material for: Immune Responses to the Enduring Hypoxic Response Antigen Rv0188 Are Preferentially Detected in Mycobacterium bovis Infected Cattle with Low Pathology
Source: PLoS One. 2011 Jun 21;6(6):e21371. doi: 10.1371/journal.pone.0021371 (PMC3119702; doi:10.1371/journal.pone.0021371)
Supplement: Table S1 — Details of the DosR regulon and EHR proteins studied. (XLS) [file pone.0021371.s001.xls]

## Sheet: Table S1
Table S1. Details of the DosR regulon and EHR proteins studied.
M. tb number	M. bovis number	Gene group	Responder frequency* (%)	Size [aa]	Details
Rv1733c	Mb1762c	DosR	10	210	Probable conserved transmembrane protein
Rv2029c	Mb2054c	DosR	0	339	Probable phosphofructokinase PfkB
Rv2627c	Mb2660c	DosR	10	413	Conserved hypothetical protein
Rv2628	Mb2661	DosR	10	120	Hypothetical protein
Rv0188	Mb0194	EHR	31.5789	143	Probable conserved transmembrane protein
Rv0767c	Mb0790c	EHR	5.71429	213	Conserved hypothetical protein
Rv0826	Mb0849	EHR	34.2857	351	Conserved hypothetical protein
Rv0847	Mb0870	EHR	25.7143	130	Probable lipoprotein LPQS
Rv0849	Mb0872	EHR	25.7143	419	Probable conserved integral membrane transport protein
Rv0967	Mb0992	EHR	5.71429	119	Conserved hypothetical protein
Rv0990c	Mb1017c	EHR	54.2857	218	Hypothetical protein
Rv0991c	Mb1018c	EHR	14.2857	110	Conserved hypothetical serine rich protein
Rv1284	Mb1315	EHR	40	164	Beta-carbonic anhydrase
Rv1471	Mb1506	EHR	31.5789	123	Probable thioredoxin TRXB1
Rv1954c	Mb1989c	EHR	47.3684	173	Hypothetical protein
Rv1955	Mb1990	EHR	26.3158	117	Hypothetical protein, possible toxin
Rv1956	Mb1991	EHR	31.5789	149	Possible antitoxin
Rv1957	Mb1992	EHR	21.0526	181	Hypothetical protein
Rv1986	Mb2008	EHR	20	199	Probable conserved integral membrane protein
Rv2021c	Mb2044c	EHR	15.7895	101	Possible transcriptional regulatory protein
Rv2022c	Mb2045c	EHR	26.3158	201	Conserved hypothetical protein
Rv2466c	Mb2493c	EHR	15.7895	207	Conserved hypothetical protein
Rv2517c	Mb2546c	EHR	5.71429	83	Hypothetical protein
Rv2658c	Deleted in M. bovis	EHR	14.2857	120	Possible prophage protein
Rv2659c	Deleted in M. bovis	EHR	11.4286	375	Probable phiRv2 prophage integrase
Rv2660c	Mb2678c	EHR	5.71429	75	Hypothetical protein
Rv2662	Mb2680	EHR	5.26316	90	Hypothetical protein
Rv2663	Mb2681	EHR	10.5263	77	Hypothetical protein
Rv2664	Mb2682	EHR	21.0526	84	Hypothetical protein
Rv2693c	Mb2712c	EHR	25.7143	223	Probable conserved integral membrane alanine and leucine rich protein
Rv2780	Mb2802/Mb2803	EHR	31.4286	371	Secreted L-alanine dehydrogenase ALD
Rv3334	Mb3367	EHR	5.26316	146	Probable transcriptional regulatory protein
Rv3406	Mb3440	EHR	5.26316	295	Probable dioxygenase
* Responder frequency calculated using IFN-g as a readout
